# Supplementary material for: Molecular Profiles of Amyloid-β Proteoforms in Typical and Rapidly Progressive Alzheimer’s Disease
Source: Mol Neurobiol. 2021 Oct 7;59(1):17–34. doi: 10.1007/s12035-021-02566-9 (PMC8786784; doi:10.1007/s12035-021-02566-9)
Supplement: Supplementary file 1 — Supplementary file1 (DOCX 758 KB) [file 12035_2021_2566_MOESM1_ESM.xlsx]

## Sheet: MALDI-MS
Values present the average of five measurements obtained for each sample.
AD1								AD2								AD3								AD4								AD5								AD6								rpAD1
m/z	S/N	Res.	Intens.	Area	Identity	Actual Mass		m/z	S/N	Res.	Intens.	Area	Identity	Actual Mass		m/z	S/N	Res.	Intens.	Area	Identity	Actual Mass		m/z	S/N	Res.	Intens.	Area	Identity	Actual Mass		m/z	S/N	Res.	Intens.	Area	Identity	Actual Mass		m/z	S/N	Res.	Intens.	Area	Identity	Actual Mass		m/z	S/N
1515.71	4	420	3105	15187	3-14	1515		1427.09	2	198	5030	36379	1-12	1424		2853.41	2	400	2804	25089	5-29	2857		1426.86	2	268	6694	39875	1-12	1424		1426.38	2	355	2786	11703	1-12	1424		1426.08	2	317	4115	22958	1-12	1424		2167.51	15
2115.92	2	382	787	6647	11-33	2111		1515.7	3	396	6030	23183	3-14	1512		3019.31	3	452	4094	36055	1-26	3020		1448.61	2	114	6077	47498	2-13	1446		1515.5	4	228	5785	33997	3-14	1512		1515.4	4	323	8291	49225	3-14	1512		2450.69	2
2460.26	2	317	802	8397	1-20	2461		1584.7	2	289	4367	35184	2-14	1583		3335.55	2	603	2411	15497	11-42	3335		1515.87	4	384	14105	67095	3-14	1512		1587.94	3	264	3769	30192	2-14	1583		1588.9	2	179	3639	32965	2-14	1583		3135.44	7
3016.64	2	307	772	9528	1-22	3021		2166.79	2	252	2700	24780	1-18	2167		3441.77	2	541	2131	20209	11-43	3440		1559.24	2	188	5644	46707	1-13	1561		2008.75	2	451	2361	19045	11-33	2111		2450.24	2	395	1861	14306	15-38	2452		3319.34	3
3316.84	4	505	1616	12420	E11-42	3317		2449.97	3	391	3236	42418	15-38	2452		3787.86	2	722	2108	10310	1-34	3787		1588.08	2	196	7314	64875	2-14	1583		3134.38	3	411	1512	14919	1-27	3134		3014.29	3	475	2356	24463	1-26	3021		3373.39	6
3333.19	10	435	3761	33346	11-42	3335		3133.12	3	393	2147	18394	1-27	3134		4009.66	2	645	2536	18775	4-40	4014		2451.32	2	289	3663	37788	15-38	2452		3317.92	9	503	4480	29597	pGlu11-42	3318		3133.65	2	469	1551	12577	1-27	3134		3460.23	18
4196.67	4	527	1349	10366	4-42	4198		3317.26	2	452	1346	13131	E11-42	3317		4198.43	2	570	1791	14464	4-42	4198		3016.28	3	391	3871	41182	p11-40	3115		3334.85	8	464	3765	28841	11-42	3335		3317.49	7	478	5562	39726	pGlu11-42	3318		4015.41	32
4212.9	12	552	3680	30180	4-42+16Da	4214		3333	3	522	2229	17697	11-42	3335		4327.13	3	591	3326	22892	1-40	4329		3133.83	3	498	3596	27252	1-27	3134		3436.26	2	402	971	11336	11-43	3436		3334.69	7	453	5107	39436	11-42	3335		4074.91	23
4325.05	9	524	2596	23434	1-40	4325		3436.36	2	265	1191	20646	11-43	3440		4397.71	3	698	3006	20286	2-42	4400		3318.35	2	437	1941	17419	pGlu11-42	3318		3642.79	5	554	2189	14541	8-42	3643		3434.86	2	268	1342	18675	11-43	3437		4131.79	60
4343.23	6	517	1927	19673	1-40+16Da	4345		4147.46	2	611	1120	10325	3-40	4144		4513.17	23	632	22790	171020	1-42	4514		3334.69	2	407	1590	15488	11-42	3335		4017.93	2	315	721	9895	1-36	4017		3554.3	2	550	1208	8380	9-42	3557		4144.4	16
4512.36	11	558	3096	26328	1-42	4514		4213.11	3	607	1936	14556	4-42+16Da	4214		4529.2	11	616	10419	91791	1-42+16Da	4530		3431.82	2	589	1780	15653	11-43	3437		4051.79	6	556	2336	18016	5-42	4051		3642.17	3	596	2330	13781	8-42	3643		4199.46	4
4527.98	27	560	7499	68856	1-42+16Da	4530		4325.54	2	540	1341	13784	1-40	4325		3316.54	3	471	3745	26288	pGlu11-42	3318		4013.93	2	233	1782	32280	4-40	4014		4126.06	3	560	1067	8611	1-38	4131		4014.02	3	386	1885	24543	4-40	4014		4215.2	42
								4343.33	2	551	1307	10930	1-40+16Da	4345										4325.65	2	628	1586	13487	1-40	4325		4198.28	7	563	2663	19978	4-42	4198		4050.56	4	500	2416	20098	5-42	4051		4231.06	16
								4512.51	3	536	1927	16133	1-42	4514										4397.37	2	603	1223	10172	2-42	4398		4213.77	3	580	1386	12124	4-42+16Da	4214		4127.21	2	352	959	19226	1-38	4131		4258	4
								4528.23	13	571	7317	63038	1-42+16Da	4531										4449.65	2	570	1346	10795	1-41	4443		4309.88	7	556	2557	19359	pE3-42	4309		4197.79	19	553	11665	92452	4-42	4198		4313.16	15
																								4513.35	7	584	5619	43130	1-42	4514		4328.39	15	535	5698	49014	1-40	4329		4214.01	7	534	4398	42382	4-42+16Da	4214		4330.03	439
																								4529.51	6	637	4930	38271	1-42+16Da	4531		4344.53	4	556	1417	14276	1-40+16Da	4345		4308.91	5	560	3352	25832	pE3-42	4309		4345.89	100
																																4398.56	14	574	5372	42946	2-42	4395		4327.39	11	508	6744	58718	1-40	4329		4401.69	26
																																4513.69	114	577	42517	361562	1-42	4514		4344.3	2	450	1492	15108	1-40+16Da	4345		4514.02	28
																																4529.65	48	572	17704	198245	1-42+16Da	4530		4398.36	10	582	5751	47454	2-42	4395		4535.72	43
																																								4512.97	59	563	34140	303160	1-42	4514
																																								4529.1	22	540	12945	134762	1-42+16Da	4530
[truncated: 40 more columns]
